# Supplementary material for: Optimized and Functionalized Carvacrol-Loaded Nanostructured Lipid Carriers for Enhanced Cytotoxicity in Breast Cancer Cells
Source: Pharmaceutics. 2025 Mar 13;17(3):363. doi: 10.3390/pharmaceutics17030363 (PMC11945829; doi:10.3390/pharmaceutics17030363)
Supplement: Supplementary file 1 [file pharmaceutics-17-00363-s001.zip]

Archive with 1 entries (1 files):
- pharmaceutics-3405986-supplementary.pdf
